# Supplementary material for: Vasohibins in Health and Disease: From Angiogenesis to Tumorigenesis, Multiorgan Dysfunction, and Brain–Heart Remodeling
Source: Cells. 2025 May 23;14(11):767. doi: 10.3390/cells14110767 (PMC12153568; doi:10.3390/cells14110767)
Supplement: Supplementary file 1 [file cells-14-00767-s001.zip]

Archive with 1 entries (1 files):
- cells-3413427-Table S1.xlsx
