# Supplementary material for: Vasohibins in Health and Disease: From Angiogenesis to Tumorigenesis, Multiorgan Dysfunction, and Brain–Heart Remodeling
Source: Cells. 2025 May 23;14(11):767. doi: 10.3390/cells14110767 (PMC12153568; doi:10.3390/cells14110767)
Supplement: Supplementary file 1 [file cells-14-00767-s001.zip › cells-3413427-Table S1.xlsx]

## Sheet: Sheet1
	ACCESSION NO		SPECIES	AA
1	NP_055724.1	VASH-1	Homo sapiens/Human	365
2	NP_796328.2	VASH-1	Mus musculus/Mouse	375
3	NP_001287985.1	VASH-2	Homo sapiens	355
4	NP_659128.2	VASH-2	Mus musculus	355
5	NP_001414164.1	VASH-1	Rattus norvegicus/Rat	380
6	NP_001381302	VASH-2	Rattus norvegicus	355
7	XP_522911.2	VASH-1	Pan troglodytes/Chimpanzee	365
8	XP_018865467	VASH-1	Gorilla	365
9	NP_001248734	VASH-1	Macaca mulatta/Rhesus monkey	365
10	XP_001107184.1	VASH-2	Macaca mulatta/Rhesus monkey	355
11	NP_001193732	VASH-1	Bos taurus/CATTLE	363
12	XP_005623748	VASH-1	Canis lupus familiaris/Dog	363
13	XP_022276593.1	VASH-2	Canis lupus familiaris/Dog	355
14	XP_003987908.1	VASH-1	Felis catus/Cat	363
15	XP_003999347.1	VASH-2	Felis catus/Cat	355
16	XP_003200451	VASH-1	Danio rerio/Zebrafish	370
17	NP_001020694.1	VASH-2	Danio rerio/Zebrafish	348
18	XP_015143201.2	VASH-1	Gallus gallus/Chicken	352
19	XP_015139368.2	VASH-2	Gallus gallus/Chicken	356
20	XP_025775376	VASH-1	Puma concolor/Puma	363
21	XP_006739239.1	VASH-1	Leptonychotes weddellii/ seal	363
22	XP_002914758.2	VASH-1	Ailuropoda melanoleuca/Giant panda	363
23	XP_057589488.1	VASH-1	Hippopotamus amphibius kiboko.Hippo	363
24	XP_028352020.1	VASH-1	Physeter catodon/Sperm whale	363
25	XP_014390213.1	VASH-1	Myotis brandtii/Brandt's bat	361
